# Supplementary material for: A Variable Region within the Genome of Streptococcus pneumoniae Contributes to Strain-Strain Variation in Virulence
Source: PLoS One. 2011 May 5;6(5):e19650. doi: 10.1371/journal.pone.0019650 (PMC3088708; doi:10.1371/journal.pone.0019650)
Supplement: Table S2 — List of genes present in ARs associated with hypervirulence. (XLS) [file pone.0019650.s002.xls]

## Sheet: Sheet1
	Annotation/Putative function	ORF ID from annotated S. pneumoniae strains										Size
		TIGR4	D39	P1031	ATCC 700669	JJA	70585	Taiwan 19F	Hungary-19A	G54	CGSp14
		(SP)	(SPD)	(SPP)	(SPN23F)	(SPJ)	(SP70585)	(SPT)	(SPH)	(SPG)	(SPCG)
1	Integrase	-	-	0028	-	-	0028	-	0026	-	-	34,844bp
	Hypothetical	-	-	0029	-	-	0029	-	0028	-	-
	Plasmid addiction system poisin protein	-	-	0032	00290	0034	-	-	-	-	-
	Conserved hypothetical	-	-	0033	00300	0035	-	-	-	-	-
	Phage transcriptional regulator, Cro/CI family	-	-	0034	00310	0036	0031	-	-	-	-
	Phage protein	-	-	0038	-	-	-	-	-	-	-
	gp15	-	-	0039	-	-	0035	-	0034	-	-
	Phage protein	-	-	0040	-	-	0036	-	0035	-	-
	Hypothetical	-	-	0041	-	-	0037	-	0036	-	-
	gp19	-	-	0043	-	-	0039	-	0038	-	-
	gp21 (DNA replication protein)	-	-	0045	-	-	0041	-	0040	-	-
	gp24	-	-	0049	-	-	0045	-	0091	-	-
	Hypothetical, phage related	-	-	0050	-	-	0046	-	0092	-	-
	Hypothetical	-	-	0053	-	-	0050	-	-	-	-
	gp29	-	-	0054	-	-	0051	-	-	-	-
	Prophage lSa2 site-specific recombinase	-	-	0056	-	-	0054	-	0046	-	-
	Phage-related hypothetical	-	-	0058	-	-	-	-	-	-	-
	Phage terminase, small subunit	-	-	0059	-	-	-	-	-	-	-
	Phage terminase, large subunit	-	-	0060	-	-	-	-	-	-	-
	Phage portal protein	-	-	0062	-	-	-	-	-	-	-
	Phage prohead protease	-	-	0063	-	-	-	-	-	-	-
	Phage major capsid protein	-	-	0064	-	-	-	-	-	-	-
	Prophage pi2 protein 39	-	-	0070	-	-	-	-	-	-	-
	Prophage LambdaSa04, tail tape measure protein	-	-	0072	-	-	-	-	0060	-	-
	Hypothetical	-	-	0073	-	-	-	-	0061	-	-
	Host specificity protein	-	-	0074	-	1850	0074	-	0062	-	-
	PblB-like protein	-	-	0075	-	1850	0074	-	0062	-	-
	Hypothetical	-	-	0076	-	1850	0074	-	0062	-	-
	Phage holin 1	-	-	0081	-	-	0077	-	0065	-	-
	Prophage lSa2, holin LLH superfamily	-	-	0082	-	-	0078	-	0066	-	-
	Lytic amidase (N-acetylmuramoyl-L-alanine amidase)	-	-	0083	-	-	0079	-	0067	-	-
2	Sodium dependent transporter	0737	0642	0747	06610	0676	0783	0753	0838	0669	0687	1,096bp
	MerR Family transcriptional regulator (regulator of pmrA)	0739	0643	0750	06630	0678	0785	0754	-	0670	0689
	MuT/Nudix family protein	0740	0644	0751	06640	0679	0786	0755	-	0671	0690
3	Neopullulanase	1046	0927	1049	09660	0983	1125	1101	1147	0972	1026	6,317bp
	Hypothetical	1047	0928	1051	09670	0984	1126	1104	1148	-	1027
	PezA (antitoxin)	1050	0930	1053	09700	0987	1128	-	-	-	1029
	PezT (toxin)	1051	0931	1054	09710	0988	1129	-	-	-	1030
	Hypothetical	1052	0932	1055	09720	0989	1130	-	-	-	1031
	Tn5252 ORF 10 protein	1054	0934	1056	09740	0991	-	-	-	-	1033
	Tn5252 relaxase	1056	0936	1058	09780	0993	1135	-	-	0973	1035
4	Tn5252, relaxase	-	0938	1059	09780	0995	1135	-	-	0975	-	8,505bp
	Rgg/GadR/MutR family transcriptional regulator	-	0939	1060	09790	0996	-	-	-	0976	-
	3-hydroxyisobutyrate dehydrogenase	-	-	1062	-	-	-	-	-	0977	-
	Hypothetical	-	-	1063	-	-	-	-	-	0978	-
	Prephenate dehydratase	-	-	1064	-	-	-	-	-	0979	-
	Hypothetical	-	-	1065	-	-	-	-	-	0980	-
	Hypothetical	-	-	1066	-	-	-	-	-	0981	-
	UDP-glucose-4-epimerase	-	-	1067	-	-	-	-	-	0982	-
	Biotin carboxylase	-	-	1068	-	-	-	-	-	0983	-
	Transporter, Major facilitator superfamily	-	0950	1069	-	-	-	-	-	0985	-
5	IgA1 protease	1154	1018	1140	10580	1073	1207	1181	1229	1053	1143	57,754bp
	ZmpD	-	-	1141	10590	1074	-	-	-	1054	1142
	Replication initiator protein A, N-terminus (RepA)	-	-	1144	13160	-	-	-	1232	1292	1340
	Type II DNA modification methyltransferase	1336	-	1145	-	-	1071	-	1233	1291	1339
	Tn5253, conserved hypothetical	1349	1183	1146	13140	1251	1072	-	1234	1290	1338
	Caax amino protease	1346	1180	1149	13110	1248	1075	-	1237	1287	1336
	Tn916, Transposase	-	-	1150	-	-	-	1931	1402	-	1334
	RNA polymerase σ-70 region 4 family protein	-	-	1152	13070	-	-	1929	1406	-	1331
	TetM	-	-	1155	13050	-	-	1919	1409	1231	0171
	Tn916, Hypothetical	-	-	1157	13040	-	-	1917	1411	1232	0169
	NLP/P60 family	-	-	1158	13030	-	-	1916	1412	1233	0168
	Conjugative transposon membrane protein	-	-	1159	13020	-	-	1915	1413	1234	0167
	Conjugative transposon protein	-	-	1160	13010	-	-	1914	1414	1235	0166
	Tn5251, Cro/CI family transcriptional regulator	-	-	1164	12970	-	-	1910	1422	1242	0162
	Tn916, FtsK/SpoIIIE family	-	-	1165	12960	-	-	1909	1423	1243	0161
	TraG/TraD family protein	-	-	1171	12890	-	1077	-	1242	1280	1313
	Tn5252, Orf23	-	-	1173	12870	-	1079	-	1244	1278	1311
	Type IV sec pathway, VirB4 component	-	-	1175	12850	-	-	-	1246	1276	1309
	M23 peptidase	-	-	1176	12840	-	1083	-	1247	1275	1308
	Hypothetical	-	-	1177	12830	-	-	-	1248	1274	1307
	SNF2 family protein	-	-	1179	-	-	-	-	-	1272	1305
	Parvulin-like peptidyl-prolyl isomerase	-	-	1183	12680	-	-	-	1257	1267	1301
	DNA primase	-	-	1184	12670	-	-	-	1258	1266	1300
	Helix-turn-helix domain protein	-	-	1188	12630	-	1128	-	1262	-	1296
	Signal particle GTPase	-	-	1189	12620	-	1129	-	1263	-	1295
	UmuD/MucA homolog, transcriptional regulator	-	-	1190	-	-	-	-	-	-	-
	UmuC/mucB homolog	-	-	1191	-	-	-	-	-	-	-
	Tn5252, relaxase	-	-	1196	12430	-	-	-	-	1250	1276
	Integrase	-	-	1198	-	-	-	-	-	-	-
6	High-affinity Fe2+/Pb2+ permease	1300	1155	1340	-	-	-	-	1442	1194	1267	1,696bp
	Dyp-type peroxidase	-	1156	1342	-	-	-	-	-	-	1268
	Transposase	+	+	1343	+	+	+	+	+	+	+
7	ABC-2 type transporter	-	-	1779	-	-	-	-	-	-	-	2,876bp
	Nod factor export ATP-binding protein I	-	-	1780	-	-	-	-	-	-	-
	Transcriptional regulator, ArsR family	-	-	1781	-	-	-	-	-	-	-
8	N-acetylneuraminate lyase	1329	-	1350	12210	1245	1374	1615	1471	1222	1648	18,026bp
	Cytidine deaminase (EC 3.5.4.5)	-	1164	1351	-	-	1371	-	-	-	-
	Phosphatidylglycerophatase A (EC 3.1.3.27)	-	1165	1352	-	-	1376	-	-	-	-
	Glycoside hydrolase family protein (EC 3.2.1.26)	-	1166	1353	-	-	1377	-	0827	-	-
	ABC transporter, ATP-binding protein (oligopeptide transport)	1888	1167	1354	-	-	1378	-	-	-	-
	Oligopeptide transport, membrane spanning permease	1889	1168	1355	-	-	-	-	-	-	-
	Oligopeptide transport, membrane spanning permease	1890	1169	1356	-	-	-	-	-	-	-
	ABC transporter, substrate binding		1170	1357	-	-	-	-	-	-	-
	Kelch-like protein	-	1171	1358	-	-	-	-	-	-	-
	N-acetylmannosamine-6-phosphate 2-epimerase (EC 5.1.3.9)	-	1172	1359	-	-	-	-	-	-	-
	Tn5253 bacteriocin	-	1174	1361	12910	-	-	-	-	1282	1315
	Hypothetical	-	-	1362	12920	-	-	-	1239	-	1316
	Tn5253, hypothetical	-	-	1363	12930	-	-	-	1238	1285	1317
	CAAX amino protease	1346	1180	1364	12350	1248	1386	-	1237	1287	1336
	Arsenate reductase	1348	1182	1366	12370	1250	1388	-	1235	1289	-
	Hypothetical	1349	1183	1367	12380	1251	1389	-	1234	1290	1338
	Methyltransferase	-	-	1368	-	-	-	-	1233	1291	1339
	Replication initiation protein A, N-terminus	-	-	1371	12390	-	1390	-	1232	1292	1340
	Coloured cells indicate annotation as pseudogenes (Dark) or are positioned at an alternative location within the genome (green)
